# Supplementary material for: Nonalcoholic Fatty Liver Disease and Risk of Early-Onset Vasomotor Symptoms in Lean and Overweight Premenopausal Women
Source: Nutrients. 2022 Jul 8;14(14):2805. doi: 10.3390/nu14142805 (PMC9317337; doi:10.3390/nu14142805)
Supplement: Supplementary file 1 [file nutrients-14-02805-s001.zip]

Archive with 1 entries (1 files):
- nutrients-1791526-supplementary.pdf
